# Supplementary material for: Dopamine-Conjugated Carbon Dots Inhibit Human Calcitonin Fibrillation
Source: Nanomaterials (Basel). 2021 Aug 30;11(9):2242. doi: 10.3390/nano11092242 (PMC8465381; doi:10.3390/nano11092242)
Supplement: Supplementary file 1 [file nanomaterials-11-02242-s001.zip]

Archive with 1 entries (1 files):
- nanomaterials-1351667-supplementary.pdf
